# Supplementary material for: Long noncoding RNA PAHAL modulates locust behavioural plasticity through the feedback regulation of dopamine biosynthesis
Source: PLoS Genet. 2020 Apr 29;16(4):e1008771. doi: 10.1371/journal.pgen.1008771 (PMC7241820; doi:10.1371/journal.pgen.1008771)
Supplement: S1 Table — (XLSX) [file pgen.1008771.s001.xlsx]

## Sheet: data
Gene(DOWN)	NCBI Description	Gene(abbreviation)	logFC	PValue	FDR	dsGFP-2_ctrl	dsGFP-7_ctrl	dsGFP-6_ctrl	dsPAHAL-8_case	dsPAHAL-1_case	dsPAHAL-6_case	dsGFP-2_ctrl_FPKM	dsGFP-7_ctrl_FPKM	dsGFP-6_ctrl_FPKM	dsPAHAL-8_case_FPKM	dsPAHAL-1_case_FPKM	dsPAHAL-6_case_FPKM	GeneSymbol	GeneID	Description	Biological Process	Cellular Component	Molecular Function	KO_ID(KO_name)	KEGG_Pathway
LOCMI16397	PAH	PAH	-2.99696	2.45438e-37	2.82058e-33	24144	17899	21354	2739	2050	2686	1085.97	844.648	989.664	134.976	93.1541	128.912	LOCMI16397	-	protein henna isoform x1	GO:0006559//L-phenylalanine catabolic process; GO:0055114//oxidation-reduction process	-	GO:0004497//monooxygenase activity; GO:0004505//phenylalanine 4-monooxygenase activity; GO:0004510//tryptophan 5-monooxygenase activity; GO:0005506//iron ion binding; GO:0016597//amino acid binding	K00500(phhA, PAH)	ko01230//Biosynthesis of amino acids; ko00400//Phenylalanine, tyrosine and tryptophan biosynthesis; ko00360//Phenylalanine metabolism
LOCMI03087	Macrophage migration inhibitory factor protein [Daphnia magna]	MIF	-4.02015	2.76113e-17	7.93273e-14	493	156	213	18	18	14	105.971	35.1807	47.1759	4.23906	3.90888	3.21105	LOCMI03087	-	macrophage migration inhibitory factor	-	-	GO:0097159//organic cyclic compound binding; GO:1901363//heterocyclic compound binding	K07253(MIF)	ko00350//Tyrosine metabolism; ko00360//Phenylalanine metabolism
LOCMI16343	tryptophan hydroxylase [Gryllus bimaculatus]	TPH1	-1.01613	4.27479e-06	0.00181948	1275	840	831	520	495	365	52.8114	36.5036	35.4665	23.5981	20.7139	16.132	LOCMI16343	-	tryptophan 5-hydroxylase 1	GO:0009072//aromatic amino acid family metabolic process; GO:0042427//serotonin biosynthetic process; GO:0055114//oxidation-reduction process	-	GO:0004497//monooxygenase activity; GO:0004510//tryptophan 5-monooxygenase activity; GO:0005506//iron ion binding; GO:0016597//amino acid binding	K00502(TPH1_2)	ko04726//Serotonergic synapse; ko00380//Tryptophan metabolism
LOCMI17331	chitinase [Ostrinia furnacalis]	CHT3	-1.29785	0.000172852	0.0325643	366	189	160	94	89	91	7.89216	4.27577	3.55496	2.22074	1.93885	2.09379	LOCMI17331	-	probable chitinase 3	GO:0005975//carbohydrate metabolic process; GO:0006032//chitin catabolic process	GO:0005576//extracellular region; GO:0005737//cytoplasm; GO:0016021//integral component of membrane	GO:0004568//chitinase activity; GO:0008061//chitin binding	K01183(E3.2.1.14)	ko00520//Amino sugar and nucleotide sugar metabolism
LOCMI15497	chitin synthase 1 variant A [Locusta migratoria manilensis]	CHS3	-1.55337	9.12271e-07	0.000524191	472	296	295	124	75	140	6.21835	4.09132	4.00456	1.78982	0.998237	1.96806	LOCMI15497	-	chitin synthase	-	GO:0016021//integral component of membrane	GO:0004100//chitin synthase activity	K00698(CHS1)	ko00520//Amino sugar and nucleotide sugar metabolism
LOCMI10434	L-selectin [Apis cerana cerana]	DMOJ	-2.57502	3.72068e-11	7.12634e-08	261	377	649	92	77	37	20.9009	31.6741	53.5512	8.07175	6.22952	3.16158	LOCMI10434	-	uncharacterized protein isoform b	-	GO:0016020//membrane	-	-	-
LOCMI03066	mucin-19 isoform X1 [Aedes aegypti]	MUC2	-2.53541	4.34174e-10	7.12789e-07	1461	373	513	117	141	125	52.9915	14.194	19.1723	4.64941	5.16672	4.83775	LOCMI03066	-	low quality protein: mucin-2-like	GO:0006030//chitin metabolic process	GO:0005576//extracellular region	GO:0008061//chitin binding	-	-
LOCMI05607	CLUMA_CG010315, isoform A [Clunio marinus]	Loc107166709	-3.71012	1.38918e-07	0.000133037	37	358	379	29	20	7	2.391	24.2716	25.2358	2.0532	1.30571	0.482673	LOCMI05607	-	uncharacterized protein loc107166709 isoform x1	GO:0007165//signal transduction	-	GO:0004871//signal transducer activity	-	-
LOCMI12490	rRNA intron-encoded homing endonuclease [Cenchrus americanus]	Esi00840039	-1.801	4.10564e-07	0.000314547	250	177	167	34	66	61	38.0978	28.299	26.2226	5.67668	10.1612	9.91899	LOCMI12490	-	rrna intron-encoded homing	GO:0043170//macromolecule metabolic process; GO:0044237//cellular metabolic process; GO:0044238//primary metabolic process	-	GO:0003824//catalytic activity	-	-
LOCMI15200	alpha-l1 nicotinic acetyl choline receptor [Lasius niger]	Bm1_01215	-1.47219	4.86008e-07	0.000328786	6679	2639	4934	1451	1515	1884	507.019	210.179	385.933	120.68	116.189	152.606	LOCMI15200	-	uncharacterized protein loc103514651	-	-	GO:0003677//DNA binding; GO:0008270//zinc ion binding	-	-
LOCMI00868	alpha-l1 nicotinic acetyl choline receptor [Lasius niger]	Bm1_01215-2	-2.18618	5.82298e-07	0.000371765	4325	1389	7632	797	860	1128	399.63	134.652	726.626	80.6838	80.2805	111.214	LOCMI00868	-	uncharacterized protein loc103514651	-	-	GO:0003677//DNA binding; GO:0008270//zinc ion binding	-	-
LOCMI06755	sushi, von Willebrand factor type A, EGF and pentraxin domain-containing protein 1 isoform X1 [Athalia rosae]	CSMD1	-1.11189	7.56924e-07	0.000457819	1002	1827	1465	681	660	537	6.12796	11.7226	9.23179	4.563	4.07785	3.50429	LOCMI06755	-	CUB and sushi domain-containing protein 1	-	-	-	-	-
LOCMI15800	fatty acid synthase [Agrilus planipennis]	FAS	-3.35122	6.04076e-06	0.00223937	43	270	46	9	19	5	0.400949	2.64133	0.441955	0.091943	0.178984	0.0497471	LOCMI15800	-	fatty acid synthase	-	-	GO:0003824//catalytic activity; GO:0016297//acyl-[acyl-carrier-protein] hydrolase activity; GO:0016491//oxidoreductase activity	K00665(FASN)	ko00061//Fatty acid biosynthesis; ko04910//Insulin signaling pathway; ko01212//Fatty acid metabolism
LOCMI02584	neurogenic locus protein delta-like [Cimex lectularius]	DI	-2.75033	8.21504e-06	0.00286083	22	62	40	7	4	6	3.74374	11.0691	7.01364	1.30508	0.687674	1.08946	LOCMI02584	-	neurogenic locus protein delta	-	GO:0016020//membrane	GO:0005509//calcium ion binding	-	-
LOCMI03037	atrial natriuretic peptide-converting enzyme isoform X2 [Zootermopsis nevadensis]	CORIN	-1.78017	1.36795e-05	0.0040309	177	126	112	29	59	27	4.79365	3.58016	3.12544	0.860492	1.6143	0.780252	LOCMI03037	-	atrial natriuretic peptide-converting enzyme	-	GO:0016020//membrane	-	-	-
LOCMI06188	LOW QUALITY PROTEIN: notch-like protein isoform X1 [Bombyx mori]	NOTC3	-1.17652	5.83218e-05	0.0136783	370	507	237	180	157	127	3.16264	4.54668	2.08736	1.68569	1.35577	1.15832	-	-	-	-	-	-	-	-
LOCMI14987	PREDICTED: leukocyte antigen CD37 isoform X2 [Drosophila miranda]	CD37	-2.23734	7.72318e-05	0.0170682	48	49	52	11	17	2	4.2432	4.54451	4.73648	1.06537	1.51824	0.188651	LOCMI14987	-	Leukocyte antigen CD37	-	-	-	-	-
LOCMI10345	actin, cytoplasmic type 5 [Xenopus laevis]	ACTIN	-1.73671	0.000149775	0.0296761	109	124	181	47	17	52	6.14869	7.33865	10.5205	2.90476	0.968823	3.12995	LOCMI10345	-	cytoplasmic type 5	-	GO:0005615//extracellular space; GO:0005737//cytoplasm; GO:0005856//cytoskeleton; GO:0005886//plasma membrane; GO:0005925//focal adhesion; GO:0036156//inner dynein arm; GO:0070062//extracellular exosome; GO:0097433//dense body	GO:0005524//ATP binding	K05692(ACTB_G1)	ko05130//Pathogenic Escherichia coli infection; ko04145//Phagosome; ko04520//Adherens junction; ko04670//Leukocyte transendothelial migration; ko04015//Rap1 signaling pathway; ko05131//Shigellosis; ko04390//Hippo signaling pathway; ko05416//Viral myocarditis; ko04391//Hippo signaling pathway - fly; ko05412//Arrhythmogenic right ventricular cardiomyopathy (ARVC); ko05410//Hypertrophic cardiomyopat…
LOCMI13592	probable serine/threonine-protein kinase ifkB [Zootermopsis nevadensis]	IfkB	-2.32601	6.63563e-18	2.54189e-14	968	636	610	107	197	116	57.7982	39.8413	37.5291	6.99968	11.8835	7.39051	-	-	-	-	-	-	-	-
LOCMI00919	Protein TAR1 [Capsicum baccatum]	TAR1	-1.56049	1.14634e-07	0.000119761	46964	20689	35614	8384	11252	13439	12454.9	5756.41	9731.83	2436.02	3014.69	3802.93	-	-	-	-	-	-	-	-
LOCMI05759	filaggrin-like [Trichoplusia ni]	FLG	-1.56008	2.06806e-07	0.000169758	141112	61722	102497	23516	34517	39829	45024.5	20661.6	33697.4	8220.6	11126.5	13560.1	-	-	-	-	-	-	-	-
LOCMI01488	low-density lipoprotein receptor-related protein-like [Onthophagus taurus]	LRP2	-1.04209	2.87169e-06	0.00132006	441	451	472	206	254	169	22.2356	23.8575	24.5218	11.3797	12.9385	9.0923	-	-	-	-	-	-	-	-
LOCMI03206	flocculation protein FLO11-like [Cimex lectularius]	FLO11	-3.20645	8.19056e-06	0.00286083	85	25	20	2	6	5	8.4259	2.60001	2.04281	0.217212	0.60088	0.528865	-	-	-	-	-	-	-	-
LOCMI13505	spatzle 6 [Drosophila melanogaster]	SPZ5 precursor	-2.40208	2.87138e-05	0.00754141	45	113	157	32	11	13	2.41186	6.35413	8.6704	1.87908	0.595623	0.743465	-	-	-	-	-	-	-	-
LOCMI04223	Dorsal-ventral patterning protein tolloid [Zootermopsis nevadensis]	Tll1	-1.07749	8.84462e-05	0.0184804	459	400	251	159	204	135	52.363	47.8751	29.5043	19.873	23.5115	16.4332	LOCMI04223	-	uncharacterized protein loc409139	-	GO:0016021//integral component of membrane	-	-	-
LOCMI10994	putative RNA-directed DNA polymerase from transposon BS [Stylophora pistillata]	RTase	-1.71517	0.000209614	0.0388529	53	51	46	13	17	13	9.83893	9.933	8.79893	2.64406	3.18831	2.57509	-	-	-	-	-	-	-	-
LOCMI10816	(no annotation,deleted)	-	-5.94378	5.93829e-14	1.36486e-10	36	69	49	2	0	0	1.27406	2.56198	1.78684	0.0775487	0	0	-	-	-	-	-	-	-	-
LOCMI05758	(no annotation,deleted)	-	-1.58993	1.00858e-07	0.000119761	216466	93547	154740	36572	49996	59258	39117.9	17735.9	28813	7240.87	9127.69	11426.4	-	-	-	-	-	-	-	-
Gene(UP)			logFC	PValue	FDR	dsGFP-2_ctrl	dsGFP-7_ctrl	dsGFP-6_ctrl	dsPAHAL-8_case	dsPAHAL-1_case	dsPAHAL-6_case	dsGFP-2_ctrl_FPKM	dsGFP-7_ctrl_FPKM	dsGFP-6_ctrl_FPKM	dsPAHAL-8_case_FPKM	dsPAHAL-1_case_FPKM	dsPAHAL-6_case_FPKM	GeneSymbol	GeneID	Description	Biological Process	Cellular Component	Molecular Function	KO_ID(KO_name)	KEGG_Pathway
LOCMI06899	Fatty acyl-CoA reductase 1 [Blattella germanica]	FAR1	9.8256	6.7571e-27	3.88263e-23	0	0	0	138	100	92	0	0	0	12.758	8.52489	8.28352	LOCMI06899	-	fatty acyl- reductase cg5065	GO:0008152//metabolic process; GO:0009611//response to wounding; GO:0009651//response to salt stress; GO:0010345//suberin biosynthetic process; GO:0055114//oxidation-reduction process	-	GO:0050062//long-chain-fatty-acyl-CoA reductase activity	K13356(FAR)	ko00073//Cutin, suberine and wax biosynthesis; ko04146//Peroxisome
LOCMI06272	proton-coupled amino acid transporter-like protein CG1139 [Zootermopsis nevadensis]	SLC36A4	1.25685	2.80109e-09	4.02377e-06	227	324	250	574	599	631	16.6742	24.9691	18.9217	46.1942	44.4515	49.4569	LOCMI06272	-	proton-coupled amino acid transporter 4	-	GO:0016020//membrane	-	K14209(SLC36A, PAT)	-
LOCMI07026	protein takeout-like [Zootermopsis nevadensis]	TAKT	1.86776	1.11305e-07	0.000119761	113	44	89	322	229	297	9.69541	3.96076	7.86824	30.2691	19.8501	27.1908	-	-	-	-	-	-	-	-
LOCMI03178	TCDD-inducible poly [ADP-ribose] polymerase [Zootermopsis nevadensis]	TIPARP	2.12995	1.90941e-07	0.000168792	188	75	122	380	954	293	17.0624	7.14137	11.4089	37.7852	87.4722	28.3744	LOCMI03178	-	poly	-	-	GO:0016740//transferase activity	K15259(PARP7S)	-
LOCMI04931	TCDD-inducible poly [ADP-ribose] polymerase [Zootermopsis nevadensis]	TIPARP-2	1.3746	6.09696e-05	0.0140133	321	184	210	507	974	302	29.9313	18.0002	20.1762	51.7946	91.7527	30.0473	-	-	-	-	-	-	-	-
LOCMI16198	cytochrome P450 [Locusta migratoria]	CYP6A14	3.31962	4.8637e-07	0.000328786	4	0	7	34	43	31	0.159224	0	0.287108	1.4828	1.72924	1.3167	LOCMI16198	-	probable cytochrome p450 6a14	-	-	GO:0004497//monooxygenase activity; GO:0005488//binding; GO:0016705//oxidoreductase activity, acting on paired donors, with incorporation or reduction of molecular oxygen	K14999(CYP6)	-
LOCMI04222	NFX1-type zinc finger-containing protein 1-like isoform X3 [Cryptotermes secundus]	ZNFX1	1.37141	1.24079e-05	0.00376491	223	164	122	508	508	237	6.60922	5.0995	3.72568	16.4955	15.2107	7.495	LOCMI04222	-	NFX1-type zinc finger-containing protein 1	-	-	-	-	-
LOCMI05405	NFX1-type zinc finger-containing protein 1-like [Zootermopsis nevadensis]	ZNFX12	1.13434	1.27186e-06	0.000664373	263	213	212	510	577	349	3.82792	3.25256	3.17938	8.13266	8.48442	5.42013	LOCMI05405	-	nfx1-type zinc finger-containing protein 1	-	-	GO:0005488//binding	-	-
LOCMI04371	speckle-type POZ protein isoform X2 [Amazona aestiva]	SPOP	1.34129	1.26926e-06	0.000664373	308	156	232	515	750	419	12.0488	6.40261	9.35152	22.0728	29.6411	17.4898	LOCMI04371	-	Speckle-type POZ protein	-	-	-	K10523(SPOP)	-
LOCMI00288	onstitutive coactivator of peroxisome proliferator-activated receptor gamma-like isoform X2 [Zootermopsis nevadensis]	PGCC1	2.28659	1.81082e-06	0.000904779	588	188	252	1124	3064	667	28.1199	9.43263	12.4176	58.8923	148.035	34.0361	LOCMI00288	-	Constitutive coactivator of peroxisome proliferator-activated receptor gamma	-	-	-	-	-
LOCMI01490	constitutive coactivator of peroxisome proliferator-activated receptor gamma-like isoform X1 [Zootermopsis nevadensis]	PGCC12	2.10839	4.01485e-06	0.00177456	225	58	71	430	747	287	7.82725	2.11686	2.54498	16.3889	26.2535	10.6533	LOCMI01490	-	Constitutive coactivator of peroxisome proliferator-activated receptor gamma	-	-	-	-	-
LOCMI13651	constitutive coactivator of peroxisome proliferator-activated receptor gamma-like isoform X2 [Zootermopsis nevadensis]	PGCC13	1.34032	1.24492e-05	0.00376491	2197	1445	1868	2733	7334	3326	75.5281	52.1176	66.1691	102.937	254.717	122.005	LOCMI13651	-	Constitutive coactivator of peroxisome proliferator-activated receptor gamma	-	-	-	-	-
LOCMI03177	TCDD-inducible poly [ADP-ribose] polymerase [Zootermopsis nevadensis]	PARP12	1.08681	1.04251e-05	0.00342302	606	341	451	873	1251	709	45.1634	26.6629	34.633	71.2827	94.1913	56.3817	LOCMI03177	-	poly	-	-	GO:0005488//binding; GO:0016740//transferase activity	K15259(PARP7S)	-
LOCMI15866	aldose reductase-like isoform X2 [Zootermopsis nevadensis]	AKR	1.23665	1.11706e-05	0.00356591	199	138	159	255	390	458	15.6295	11.3713	12.8673	21.9425	30.9453	38.3826	LOCMI15866	-	aldose reductase-like	GO:0008152//metabolic process	-	GO:0016491//oxidoreductase activity; GO:0016740//transferase activity	K00011(E1.1.1.21, AKR1)	ko00561//Glycerolipid metabolism; ko00040//Pentose and glucuronate interconversions; ko00052//Galactose metabolism; ko00051//Fructose and mannose metabolism; ko00620//Pyruvate metabolism
LOCMI00184	CSP precursor [Locusta migratoria]	CSP precursor	1.82963	1.64722e-05	0.00473247	63	39	32	176	198	81	15.3153	9.94691	8.01559	46.8763	48.6284	21.0111	-	-	-	-	-	-	-	-
LOCMI16410	GNBP1 [Locusta migratoria]	GNBP1	1.95281	2.82257e-05	0.00754141	145	120	178	302	237	1051	8.22489	7.14137	10.4036	18.7683	13.5816	63.6125	LOCMI16410	-	beta- -glucan-binding	GO:0005975//carbohydrate metabolic process	-	GO:0004553//hydrolase activity, hydrolyzing O-glycosyl compounds; GO:0030246//carbohydrate binding	-	-
LOCMI01226	xanthine dehydrogenase-like isoform X1 [Cryptotermes secundus]	XDH	3.02632	2.99337e-05	0.00764439	7	3	0	17	26	36	0.979061	0.440222	0	2.60505	3.67388	5.37269	LOCMI01226	-	xanthine dehydrogenase 1-like	GO:0044710//single-organism metabolic process	-	GO:0016725//oxidoreductase activity, acting on CH or CH2 groups; GO:0043167//ion binding	-	-
LOCMI14280	radical S-adenosyl methionine domain-containing protein 2 [Danio rerio]	RSAD2	2.72395	4.35021e-05	0.0106367	25	5	29	88	248	46	1.55643	0.326587	1.86032	6.00246	15.5985	3.05581	LOCMI14280	-	radical s-adenosyl methionine domain-containing protein 2	GO:0034123//positive regulation of toll-like receptor signaling pathway; GO:0035710//CD4-positive, alpha-beta T cell activation; GO:0044707//single-multicellular organism process; GO:0048523//negative regulation of cellular process; GO:0051607//defense response to virus	GO:0005789//endoplasmic reticulum membrane; GO:0005811//lipid particle; GO:0031966//mitochondrial membrane	GO:0003824//catalytic activity; GO:0046872//metal ion binding; GO:0051539//4 iron, 4 sulfur cluster binding	K15045(RSAD2)	ko05164//Influenza A
LOCMI11978	helicase [Oryctes borbonicus]	DDX60	1.3442	5.17958e-05	0.0124008	167	84	83	269	338	200	2.72381	1.4374	1.39488	4.80693	5.5695	3.48071	LOCMI11978	-	probable atp-dependent rna helicase ddx60	-	-	GO:0003676//nucleic acid binding; GO:0005488//binding	-	-
LOCMI02122	inter alpha-trypsin inhibitor, heavy chain 4-like [Zootermopsis nevadensis]	ITIH4	3.07157	8.28218e-05	0.0179583	15	12	24	63	23	311	0.73279	0.615046	1.20809	3.37198	1.13516	16.2116	LOCMI02122	-	Inter-alpha-trypsin inhibitor heavy chain H4	-	-	-	-	-
LOCMI10308	intraflagellar transport protein 56 [Cryptotermes secundus]	TTC26	1.96825	8.6919e-05	0.0184804	39	29	10	110	66	110	1.48029	1.15483	0.391095	4.57436	2.53085	4.45505	LOCMI10308	-	intraflagellar transport protein 56 isoform x1	GO:0007224//smoothened signaling pathway; GO:0007286//spermatid development; GO:0042073//intraciliary transport; GO:0060271//cilium morphogenesis	GO:0005813//centrosome; GO:0030992//intraciliary transport particle B; GO:0031514//motile cilium; GO:0036064//ciliary basal body; GO:0097542//ciliary tip	-	-	-
LOCMI06257	40S ribosomal protein S5 [Cryptotermes secundus]	RPS5	1.25668	0.000108606	0.0222874	110	113	244	415	328	317	10.2102	11.0042	23.3363	42.2032	30.7578	31.3963	LOCMI06257	-	40s ribosomal protein s5	GO:0000028//ribosomal small subunit assembly; GO:0006412//translation	GO:0015935//small ribosomal subunit; GO:0022627//cytosolic small ribosomal subunit	GO:0003723//RNA binding; GO:0003729//mRNA binding; GO:0003735//structural constituent of ribosome; GO:0019843//rRNA binding	K02989(RP-S5e, RPS5)	ko03010//Ribosome
LOCMI16344	serine protease snake isoform X2 [Orussus abietinus]	SNAK	2.01877	0.000165543	0.0317071	417	174	185	368	505	2033	20.4204	8.93956	9.3347	19.7439	24.9838	106.229	LOCMI16344	-	venom protease-like	-	-	GO:0003824//catalytic activity; GO:0016787//hydrolase activity	-	-
LOCMI14854	Histone-lysine N-methyltransferase SETMAR [Nephila clavipes]	SETMAR	3.84627	2.15524e-06	0.001032	37	98	74	228	150	2365	2.8838	8.0136	5.94285	19.4695	11.8112	196.685	-	-	-	-	-	-	-	-
LOCMI15153	serine/threonine-protein phosphatase 6 regulatory ankyrin repeat subunit B-like isoform X1 [Ceratina calcarata]	Ankrd44	2.01208	5.03663e-06	0.00192936	265	80	128	532	1028	280	4.09645	1.29745	2.03879	9.01009	16.0544	4.61846	LOCMI15153	-	-	-	-	-	K02580(NFKB1)	-
LOCMI07442	double stranded RNA degrading enzyme 2 [Locusta migratoria]	dsRNase 2	1.26425	3.69783e-05	0.00923815	217	447	497	769	680	1167	5.87697	12.701	13.8691	22.8179	18.6055	33.7242	LOCMI07442	-	uncharacterized protein dwil_gk16832	-	-	GO:0005488//binding	-	-
LOCMI02609	(no annotation,deleted)	-	1.72014	0.000122301	0.0246577	38	35	49	196	122	65	11.246	10.8673	14.9421	63.5517	36.4766	20.5261	-	-	-	-	-	-	-	-
LOCMI02255	(no annotation,deleted)	-	4.17225	2.88742e-05	0.00754141	17	7	27	65	20	764	0.737043	0.318405	1.20617	3.08754	0.876018	35.3439	-	-	-	-	-	-	-	-
